# Supplementary material for: μ Opioid Modulation of Sensorimotor Functional Connectivity in Autism: Insights From a Pharmacological Neuroimaging Investigation Using Tianeptine
Source: Biol Psychiatry Glob Open Sci. 2025 Dec 4;6(2):100663. doi: 10.1016/j.bpsgos.2025.100663 (PMC12860718; doi:10.1016/j.bpsgos.2025.100663)
Supplement: Key Resources Table [file mmc2.xlsx]

## Sheet: Key Resources Table
KEY RESOURCES TABLE
Resource Type	Specific Reagent or Resource	Source or Reference	Identifiers	Additional Information
Add additional rows as needed for each resource type	Include species and sex when applicable.	Include name of manufacturer, company, repository, individual, or research lab. Include PMID or DOI for references; use “this paper” if new.	Include catalog numbers, stock numbers, database IDs or accession numbers, and/or RRIDs. RRIDs are highly encouraged; search for RRIDs at https://scicrunch.org/resources.	Include any additional information or notes if necessary.
Software; Algorithm	AFNI (v21.1.07)	NIH	RRID:SCR_005927
Software; Algorithm	FSL (v6.0.5)	FMRIB, University of Oxford	RRID:SCR_002823
Software; Algorithm	Python (v3.7/3.9)	Python Software Foundation	RRID:SCR_008394
Software; Algorithm	Python libraries: pandas, NumPy, matplotlib, SciPy, scikit-learn, NiBabel, Nilearn	PyPI	https://pypi.org/
Software; Algorithm	Python library: graph-tool	Conda‑forge	https://graph-tool.skewed.de/
Software; Algorithm	R (v4.4.1)	R Foundation for Statistical Computing	RRID:SCR_001905
Software; Algorithm	R packages: lme4, ggplot2, MetBrewer, tidyr, ggpubr, readr	CRAN	https://cran.r-project.org/
Software; Algorithm	R package: p-testR	CoDe-Neuro Lab, King's College London	https://github.com/CoDe-Neuro/ptestR
Software; Algorithm	Inkscape (v1.4)	Inkscape Project	RRID:SCR_014479
